# Supplementary material for: Effect of Changes in Veterinary Feed Directive Regulations on Violative Antibiotic Residues in the Tissue of Food Animals from the Inspector-Generated Sampling in the United States
Source: Microorganisms. 2022 Oct 14;10(10):2031. doi: 10.3390/microorganisms10102031 (PMC9612137; doi:10.3390/microorganisms10102031)
Supplement: Supplementary file 1 [file microorganisms-10-02031-s001.zip]

Archive with 1 entries (1 files):
- microorganisms-1815511-supplementary.pdf
